# Supplementary material for: Transcriptome Sequencing Reveal That Rno-Rsf1_0012 Participates in Levodopa-Induced Dyskinesia in Parkinson’s Disease Rats via Binding to Rno-mir-298-5p
Source: Brain Sci. 2022 Sep 7;12(9):1206. doi: 10.3390/brainsci12091206 (PMC9496896; doi:10.3390/brainsci12091206)
Supplement: Supplementary file 1 [file brainsci-12-01206-s001.zip]

Archive with 1 entries (1 files):
- brainsci-1884186-supplementary.pdf
